# Supplementary material for: Laser-Based Length-Measuring Board for the Measurement of Infant Body Length from Outside an Incubator: Proposal and Assessment of a Model
Source: Children (Basel). 2024 Dec 19;11(12):1544. doi: 10.3390/children11121544 (PMC11727513; doi:10.3390/children11121544)
Supplement: Supplementary file 1 [file children-11-01544-s001.zip]

Archive with 1 entries (1 files):
- children-3350032-supplementary.pdf
